# Supplementary material for: Sex and ovarian hormone cycles alter effects of stimulant drugs on mouse dopaminergic signaling
Source: J Clin Invest. 2026 Mar 17;136(10):e178630. doi: 10.1172/JCI178630 (PMC13178643; doi:10.1172/JCI178630)
Supplement: Supporting data values [file jci-136-178630-s132.xlsx]

## Sheet: Figure 1 
Figure 1B; Hit rate
AMPH	Male													Female
0	0.08329	-0.3058	-0.07736	-0.06149	-0.02727	-0.02022	-0.21331	0.699737	0.131299	-0.14827	-0.18707	0.068541		-0.101	-0.18519	0.663423	-0.16574	0.312694	-0.2957	0.013868	-0.04276	0.135519	0.279601	0.038928
0.03	0.524622	0.044806	-0.41575	0.329035	0.093855	0.031096	-0.08253	1.09054	-0.23153	-0.11352	0.52574	-0.22881		0.824324	0.103903	0.867619	0.697476	0.789601	0.580416	-0.1659	0.182325	0.081691	0.638391	-0.20526
0.1	0.277293	-0.08871	-0.34214	-0.04186	-0.08056	-0.00714	-0.47365	0.925969	-0.11745	-0.35219	-0.35093	0.082831		0.50861	0.519822	1.61234	0.081127	0.278655	-0.19343	1.01569	0.294934	0.220863	0.092705	0.031333
0.3	0.414727	-0.07182	-0.40133	0.200215	0.041292	0.017064	-0.38266	0.876924	0.205071	-0.11555	0.215822	0.257306		0.185993	0.664904	2.56885	0.158059	0.511592	0.743376	1.40434	-0.00343	0.145542	0.193325	-0.09782
1	0.209263	0.173957	0.076466	0.417878	0.008581	0.138079	0.082019	0.906922	0.332456	-0.33652	0.068658	0.015953		1.37327	0.081127	2.54042	0.875302	0.769743	0.823975	1.25022	0.42679	0.254532	0.851744	0.267674
3	0.518133	0.155295	-0.07346	0.026604	-0.12376	-0.44079	-0.23639	-0.23817	0.274455	-0.2	-0.79447	-0.46566		1.22573	-0.90573	0.092219	0.108289	-0.14018	-0.50919	0.879112	-0.24221	-0.61369	0.049554	-0.57005
Figure 1C; d'
AMPH	Male													Female
0	0.632629	-0.32213	0.587818	-2.35548	-0.57292	-0.25162	0.176114	2.09617	0.903349	-0.17328	-0.36168	0.267867		0.029838	-1.1267	0.495469	-0.13991	0.731959	-0.81943	-0.46652	2.38964	1.59527	0.59115	-0.06789
0.03	2.62658	0.140608	-0.18302	1.25699	0.270646	-0.01246	0.752492	4.94855	0.382004	-0.13726	1.20947	1.33017		-0.5905	-0.33996	0.05466	1.30687	3.90796	2.21999	0.697462	3.42678	2.64871	2.2195	-0.26493
0.1	2.03811	-0.1043	-0.62617	-0.00628	-0.31438	0.003652	1.43503	2.77542	-0.42716	-0.36962	0.070159	0.325859		-0.38462	2.86266	0.5395	-0.26575	1.02571	-0.50218	12.3826	9.17234	2.33136	0.334509	0.1228
0.3	2.55355	0.09898	-0.99739	1.07127	0.437244	0.107132	0.23075	3.22829	0.950573	-0.17395	0.460343	0.380848		-0.56772	6.3678	-0.07514	-0.76036	1.75381	2.15792	10.378	2.24038	3.09494	0.160463	0.217012
1	0.060697	0.700371	1.18715	2.70381	0.277985	0.551629	0.948845	2.98989	1.58075	-0.26501	0.61468	1.86686		0.117236	5.42218	0.330104	2.36118	4.32294	2.76681	17.802	7.34688	5.18884	3.05897	1.31048
3	3.76368	0.530455	-0.00123	1.73477	0.321971	-0.79847	1.65484	1.06392	3.47908	-0.74276	0.717895	0.442975		0.478842	0.328115	0.422049	1.18906	-0.58759	1.36393	8.55648	5.9772	2.78262	2.685	-0.53084
Figure 1G
Th male	Th female		Slc6a3 male	Slc6a3 female		Maoa male	Maoa female		Drd2 male	Drd2 female		Slc18a2 male	Slc18a2 female		Esr1 male	Esr1 female		Esr2 male	Esr2 female
13.2374	11.358		37.9993	25.7145		2.01342	2.30212		5.45853	4.69992		14.4994	10.6311		0.295523	0.18067		1.19099	1.55988
33.1811	25.3312		18.415	25.212		1.204	2.15684		9.04578	10.9425		8.29356	14.6281		0.577667	0.516655		0.770381	1.88561
46.6868	18.253		48.1425	17.1927		1.00035	1.37048		6.96202	5.30076		11.4564	8.99999		0.312861	0.747848		0.832107	1.02994
20.2781	2.42804		30.7297	6.31818		1.5826	0.25608		8.77887	3.29318		14.6218	2.3083		0.439767	0.173302		0.91429	0.222608
9.87669	20.6905		19.8996	24.6161		2.64589	2.02202		6.31698	8.3547		14.6733	12.9227		0.397778	0.451259		1.76811	1.98461
10.5973	11.2666		28.9525	23.7645		2.55975	2.03467		5.99959	6.50021		15.741	13.8323		0.416241	0.361995		1.90048	1.7173
22.155	24.204		26.2451	22.5828		1.57549	2.37738		8.54501	10.4685		11.8281	12.7495		0.407776	0.538445		1.24335	2.05028
24.3826	18.9592		35.8052	38.4198		1.84452	1.28796		7.51148	6.7061		12.0788	12.5303		0.418376	0.241991		1.08708	1.04394
23.9667	3.78237		24.4426	7.10287		1.62899	1.41748		9.21872	4.24741		9.82928	7.26854		0.402526	0.701046		1.63439	1.43271
13.8621	6.31679		29.094	20.5243		1.54888	3.04419		6.8788	4.13194		11.5341	11.397		0.339689	0.248146		1.30945	2.06453
7.82595	11.7921		14.0875	18.7422		2.75433	1.17322		4.61874	4.48388		11.9204	6.98476		0.417106	0.338394		2.96413	1.14492
27.7283	5.8106		33.2878	8.91991		1.30865	1.44115		7.47098	5.26153		10.2901	7.81234		0.320327	0.812016		0.813596	1.45648
18.4593	5.19136		18.6399	14.5243		1.34625	2.89967		6.37116	3.48024		10.5233	8.89196		0.475627	0.235754		0.994393	2.53193
33.3158	16.4115		24.1071	30.4147		1.22833	1.89191		6.24183	7.90368		8.64537	11.3569		0.418099	0.314497		0.746055	1.74036
	13.6526			28.2206			2.03611			7.46748			12.3772			0.244048			1.66196
	7.38695			16.3723			2.433			5.7115			12.0125			0.300177			1.44723
Figure 1I; TH protein expression			Figure 1J; DAT expression			Figure 1K; pThr53 DAT expression
Males	Females		Males	Females		Males	Females
1.3088	1.02539		1.58361	1.04767		0.919236	1.0872
1.06597	0.911292		1.14462	1.05162		1.03522	1.16894
1.03327	0.870971		0.981327	0.960045		1.19664	1.06235
1.378	1.13446		1.15366	1.07031		1.04233	0.993057
0.983493	1.04713		0.939233	0.972648		0.733421	1.13873
0.988554	1.02677		1.10702	1.02749		0.552107	0.996572
1.01146	1.00451		1.19438	0.890758		0.658122	1.26911
1.27703	0.82162		0.890607	1.0451		0.869285	1.02803
	0.765079			0.866269			0.882556
	0.787968			0.841431			1.02933
	0.816127			1.11341			1.00196
	0.917822			1.1023			1.223
	1.1318			0.798794			1.07083
	1.1189			0.991896			1.14567
	1.40934			0.708701			1.31847

## Sheet: Figure 2 (A-G)
Figure 2C; Baseline DA release			Figure2D; Baseline Vmax
Males	Females		Males	Females
0.69	1.46		0.9013	1.53846
0.4	0.9		1.00699	1.63636
0.74	1.59		0.6805	1.37063
0.8	1.89		1.42657	1.92378
0.75	0.98		1.7976	1.52727
0.2	2.12		0.7403	1.3002
0.75	0.87		0.8403	0.9
1.56	1.05		0.82238	0.8028
0.37	0.2		1.29231	1.27762
0.24	1.25		1.38042	1.14545
0.59	0.36		1.02797	0.38182
0.76	0.19		1.06294	0.40699
1.39	0.96			1.18951
0.67	0.4			2.40839
0.91	0.87			1.1133
	2.57			2.51119
	0.68			2
	1.42			1.6007
	1.51			1.23357
Figure 2E; Input Output Curve
Input (uA)	Males										Females
100	0	39.0274	0	4.92009	77.4699	68.4941	55.3004	45.1357	72.4953		48.2443	52.2571	13.0515	82.4766	5.73248	6.63616	42.9513	24.4014	52.3311	10.1202	12.4439	103.716
200	38.1488	57.4813	26.2411	52.3974	87.2289	99.9339	80.0046	69.8341	96.0174		87.0992	116.832	82.7819	103.405	68.1529	16.7048	81.5923	61.4025	91.0561	129.158	57.9223	114.64
300	64.1869	77.1197	32.2188	80.7584	94.6988	102.642	91.3709	83.4087	102.614		96.6412	121.729	91.6054	106.142	96.0987	73.6842	98.3773	87.3432	93.53	137.475	79.8954	107.883
500	69.1176	90.6484	82.5735	95.1739	98.4337	103.501	96.4741	92.7979	98.9421		111.145	120.811	95.1593	96.9292	104.22	84.4394	99.0872	93.6146	96.2417	123.547	95.3288	103.378
Figure 2F; Calcium conc curve
Calcium Conc (mM)	Males								Females
1.2	52.5091	125.955	84.7741	40.16	82.1942	61.8962		76.1003	72.4477	65.2412	74.6687	82.5037	58.8291	47.0562	64.7714
2.4	100.364	210.54	130.761	131.072	120.68	145.17		129.715	134.597	101.356	118.63	112.927	88.1586	93.1722	90.9309
3.6	112.073	289.328	159.683	171.232	135.156	178.801		145.542	146.522	113.377	135.484	134.361	108.763	99.2612	100.709
4.8			191.861	146.794	140.273	209.123		138.426	146.88	118.253		117.069	119.245	98.433	96.6059
Figure 2G; Quinpirole
Quinpirole (nM)	Males					Females
10	105.434	86.5448	47.8468	103.75		109.84	81.941	160.484	115.313	123.258	99.6347	67.3845	58.4086	106.763
30	84.5087	79.0241	33.2566	76.0417		69.399	75.732	61.9008	78.5664	80.0905	59.5434	32.8796	51.4409	64.1828
100	36.3006	35.8828	19.736	38.5417		35.827	49.934	33.9725	44.7629	71.0407	16.0731	19.9445	12	17.6372
300	31.0983	25.7242	11.7851	23.8542		21.926	35.33	21.1894	16.9758	43.7406	7.48858	17.7773	15.7419	6.67919

## Sheet: Figure 2 (H-M)
Figure 2I; Dopamine (uM)			Figure 2J; Vmax
Met/Diestrus	Pro/Estrus		Met/Diestrus	Pro/Estrus
0.87	1.46		1.52727	1.53846
1.05	0.9		1.3002	1.63636
0.2	1.59		0.9	1.37063
1.25	1.89		0.8028	2.40839
0.36	0.98		1.27762	1.1133
0.19	0.87		1.14545	2.51119
0.96	2.57		0.38182	1.92378
0.4	0.68		0.40699	2
	1.42		1.18951	1.6007
	1.51			1.23357
Figure 2K; Input Output
Input (uA)	Met/Diestrus								Pro/Estrus
100	6.63616	42.9513	24.4014	52.3311	10.1202	12.4439	103.716		48.2443	52.2571	13.0515	82.4766	5.73248
200	16.7048	81.5923	61.4025	91.0561	129.158	57.9223	114.64		87.0992	116.832	82.7819	103.405	68.1529
300	73.6842	98.3773	87.3432	93.53	137.475	79.8954	107.883		96.6412	121.729	91.6054	106.142	96.0987
400	84.4394	99.0872	93.6146	96.2417	123.547	95.3288	103.378		111.145	120.811	95.1593	96.9292	104.22
Figure 2L; Calcium
Calcium Conc (mM)	Met/Diestrus					Pro/Estrus
1.2	76.1003	72.4477	65.2412	74.6687		82.5037	58.8291	47.0562	64.7714
2.4	129.715	134.597	101.356	118.63		112.927	88.1586	93.1722	90.9309
3.6	145.542	146.522	113.377	135.484		134.361	108.763	99.2612	100.709
4.8	138.426	146.88	118.253			117.069	119.245	98.433	96.6059
Figure 2M; Quinpirole
Quinpirole (nM)	Met/Diestrus					Pro/Estrus
10	99.6347	67.3845	58.4086	106.763		109.84	81.941	160.484	115.313	123.258
30	59.5434	32.8796	51.4409	64.1828		69.399	75.732	61.9008	78.5664	80.0905
100	16.0731	19.9445	12	17.6372		35.827	49.934	33.9725	44.7629	71.0407
300	7.48858	17.7773	15.7419	6.67919		21.926	35.33	21.1894	16.9758	43.7406

## Sheet: Figure 3
Figure 3D; AMPH Km
AMPH (uM)	Males							Females
0.1	0.3206	0.16	0.34966	0.17133	1.06084	0.57693		0.3077	0.30071	0.1808	0.41923	0.33218	0.35665	0.94406	0.16	0.27273	0.2098	0.37763	0.54546	0.2056	0.18182	0.16644
0.3	0.23777	0.12588	0.72028	0.17832	3.45525	0.8042		0.33008	0.63637	0.97903	0.81119	2.0979	0.35665	2.86714	0.24476	1.88812	0.46504	0.44056	1.85315	0.32308	0.6014	0.3063
1	0.6714	1.78322	1.06294	0.85175	7.69231	2.97203		0.73287	0.93707	2.038	0.8742	5.82518	1.81819	3.042	2.13287	4.86014	4.19231	0.7802	6.65734	2.32728	3.28672	0.8042
3	3.56644	2.39161		3.03707	9.68252	6.02098		4.02798	1.81819		3.64686	9.6464	2.09791	7.86714	6.87063	8.32168	8.02448	2.76224	8.28672	10.0587	9.84615	2.74126
10	15.9301	7.32867		11.6374	20.05	9.86014		8.67133	2.79721		6.04336	22.4231	5.47553	19.9301	19.3531	12.7972	9.3986	6.021	12.9371	19.8937	13.021	6.41958
Figure 3E; AMPH Ki
Males	Females
0.100439	0.184502
0.225416	0.0835946
0.211026	0.27567
0.137457	0.074384
0.08801	0.314961
0.17025	0.0845219
	0.0822622
	0.133556
	0.17637
	0.27379
	0.13664
	0.0792864
	0.123077
	0.252326
Figure 3F; AMPH Km
AMPH (uM)	Met/Diestrus									Pro/Estrus
0.1	0.3077	0.30071	0.1808	0.41923	0.37763	0.54546	0.18182	0.16644		0.33218	0.94406	0.35665	0.16	0.27273	0.2098	0.2056
0.3	0.33008	0.63637	0.97903	0.81119	0.44056	1.85315	0.6014	0.3063		2.0979	2.86714	0.35665	0.24476	1.88812	0.46504	0.32308
1	0.73287	0.93707	2.038	0.8742	0.7802	6.65734	3.28672	0.8042		5.82518	3.042	1.81819	2.13287	4.86014	4.19231	2.32728
3	4.02798	1.81819		3.64686	2.76224	8.28672	9.84615	2.74126		9.6464	7.86714	2.09791	6.87063	8.32168	8.02448	10.0587
10	8.67133	2.79721		6.04336	6.021	12.9371	13.021	6.41958		22.4231	19.9301	5.47553	19.3531	12.7972	9.3986	19.8937
Figure 3G; AMPH Ki
Met/Diestrus	Pro/Estrus
0.184502	0.0845219
0.0835946	0.0822622
0.27567	0.074384
0.27379	0.133556
0.13664	0.17637
0.123077	0.0792864
0.252326

## Sheet: Figure 4
Figure 4D; MPH Km
MPH (uM)	Males								Females
1	0.1808	0.32798	0.49651	0.16644	0.36	0.57343	1.07693		0.004	0.05595	0.3008	1.69581	0.9091	0.18	0.3006	0.82518	1.76574	0.48952
3	0.5203	0.44056	0.3005	0.88112	0.75176	1.66434	1.95805		0.09	0.18182	2.3975	3.21679	2.54546	0.95105	0.9091	0.73427	3.39161	2.81819
10		1.091	0.5794	1.7408	1.01399	5.73427	5.51399		3.6364	3.14686	8.6014	8.67133	7.48951	3.9161	3.35665	2.83217	9.23077	10.2937
30		3.558	1.13287	4.6123	2.85315	9.79021	13.9091		12.7972	13.4266	18.1818	22.7273	15.8231	12.5121	8.18182	6.41958	29.1259	28.7937
Figure 4E; MPH Ki
Males	Females
1.25786	0.36405
1.4197	0.34904
1.08254	0.263548
1.87573	0.217126
0.500939	0.310619
0.355477	0.380862
	0.591497
	0.782396
	0.192794
	0.167838
	0.165752
Figure 4F; MPH Km
MPH (uM)	Met/Diestrus					Pro/Estrus
1	0.9091	0.18	0.3006	0.82518		0.004	0.05595	0.3008	1.69581	1.76574	0.48952
3	2.54546	0.95105	0.9091	0.73427		0.09	0.18182	2.3975	3.21679	3.39161	2.81819
10	7.48951	3.9161	3.35665	2.83217		3.6364	3.14686	8.6014	8.67133	9.23077	10.2937
30	15.8231	12.5121	8.18182	6.41958		12.7972	13.4266	18.1818	22.7273	29.1259	28.7937
Figure 4G; MPH Ki
Met/Deistrus	Pro/Estrus
0.310619	0.36405
0.380862	0.34904
0.591497	0.263548
0.782396	0.217126
0.192794	0.167838
	0.165752

## Sheet: Figure 5
Figure 5B; Dopamine				Figure 5C; Dopamine				Figure 5D; Vmax				Figure 5E; Vmax
Males	Females	OVX		Met/Diestrus	Pro/Estrus	OVX		Males	Females	OVX		Met/Diestrus	Pro/Estrus	OVX
0.69	1.46	0.93		0.87	1.46	0.93		0.9013	1.53846	0.93986		1.52727	1.53846	0.93986
0.4	0.9	0.24		1.05	0.9	0.24		1.00699	1.63636	0.67133		1.3002	1.63636	0.67133
0.74	1.59	0.78		0.2	1.59	0.78		0.6805	1.37063	1.3951		0.9	1.37063	1.3951
0.8	1.89	0.93		1.25	1.89	0.93		1.42657	1.92378	1.17483		0.8028	2.40839	1.17483
0.75	0.98	0.31		0.36	0.98	0.31		1.7976	1.52727	0.67133		1.27762	1.1133	0.67133
0.2	2.12	0.33		0.19	0.87	0.33		0.7403	1.3002	0.78322		1.14545	2.51119	0.78322
0.75	0.87	0.37		0.96	2.57	0.37		0.8403	0.9	0.58741		0.38182	1.92378	0.58741
1.56	1.05	1.43		0.4	0.68	1.43		0.82238	0.8028	1.0965		0.40699	2	1.0965
0.37	0.2	0.59			1.42	0.59		1.29231	1.27762	0.7049		1.18951	1.6007	0.7049
0.24	1.25				1.51			1.38042	1.14545				1.23357
0.59	0.36							1.02797	0.38182
0.76	0.19							1.06294	0.40699
1.39	0.96								1.18951
0.67	0.4								2.40839
0.91	0.87								1.1133
	2.57								2.51119
	0.68								2
	1.42								1.6007
	1.51								1.23357
Figure 5F; AMPH Ki				Figure 5G; AMPH Ki
Males	Females	OVX		Met/Diestrus	Pro/Estrus	OVX
0.100439	0.184502	0.27123		0.184502	0.0845219	0.27123
0.225416	0.0835946	0.2113		0.0835946	0.0822622	0.2113
0.211026	0.27567	0.34379		0.27567	0.074384	0.34379
0.137457	0.074384	0.1364		0.27379	0.133556	0.1364
0.08801	0.314961			0.13664	0.17637
0.17025	0.0845219			0.123077	0.0792864
	0.0822622			0.252326
	0.133556
	0.06058
	0.17637
	0.27379
	0.13664
	0.0792864
	0.123077
	0.252326
Figure 5H; MPH Ki				Figure 5I; MPH Ki
Males	Females	OVX		Met/Diestrus	Pro/Estrus	OVX
1.25786	0.310619	0.272944		0.310619	0.36405	0.272944
1.4197	0.380862	0.515963		0.380862	0.34904	0.515963
1.08254	0.591497	0.381588		0.591497	0.263548	0.381588
1.87573	0.782396	0.38901		0.782396	0.217126	0.38901
0.500939	0.192794	0.56062		0.192794	0.167838	0.56062
0.355477	0.36405				0.165752
	0.34904
	0.263548
	0.217126
	0.167838
	0.165752
Figure 5K; estradiol rescue
AMPH (uM)	estradiol							control
0 (baseline)	94.4282	71.5543	137.243	110.85	102.053	83.871		163.291	70.6329	52.4051	80.5063	157.215	75.9494
0 (post 1hr wash)	110.85	90.9091	174.78	143.695	112.023	67.4487		180	70.6329	63.7975	133.671	175.443	107.848
1	88.563	68.0352	151.906	114.37	83.871	62.7566		120.759	51.6456	42.5316	66.8354	118.481	84.3038
3	56.8915	40.4692	106.158	102.053	55.132	35.7771		73.6709	39.4937	22.0253	48.6076	64.557	63.7975
10	43.9883	31.6716	88.563	87.39	49.2669	31.6716		60	37.2152	22.0253	47.8481	52.4051	56.2025
Figure 5L; estradiol Ki
control	estradiol
0.56879	0.30366
0.4789	0.34416
0.4014	0.30183
0.63872	0.36183
0.35157	0.39331
0.59701

## Sheet: Figure S1
Fig S1A
Male	Female
0.5654	0.1696
0.6758	0.2594
0.4617	0.09829
0.3827	0.4102
0.6231	0.4594
0.725	0.4249
0.4047	0.3557
0.3061	0.4508
0.5372	0.5585
0.8002	0.4007
0.3779	0.4719
0.3959
Fig S1B
Male	Female
0.8186	-0.8324
1.72	-0.2168
1.141	-1.862
0.7882	0.8114
1.455	0.4671
1.948	0.1939
0.5898	0.7772
0.344	0.33
0.7807	0.8639
2.613	0.4885
0.5335	0.887
0.5374

## Sheet: Figure S3
Fig S3A
Pro/Estrus	Met/Diestrus
1.02539	0.911292
0.870971	1.13446
1.04713	1.02677
1.00451	0.765079
0.82162	0.816127
0.787968	1.1318
0.917822	1.40934
1.1189

## Sheet: Figure S4
Fig S4C; AMPH DA release
AMPH (uM)	Males							Females
0	46.5409	30.1887	74.2138	95.5975	174.843	178.616		241.598	76.1457	133.49	141.951	81.7861	148.531	86.4865	170.153	33.8425	17.8613	90.2468	54.5241	74.2656	60.1645	125.969	62.9847
0.03	59.1195	55.3459	86.7925	86.7925	178.616	178.616		314.924	68.6251	116.569	131.61	82.7262	151.351	128.79	161.692	32.9025	17.8613	96.8273	64.8649	76.1457	50.7638	105.288	58.2844
0.1	85.5346		65.4088	62.8931	150.943	159.748		250.059	72.3854	75.2056	107.168	77.0858	127.85	135.37	155.112	33.8425	22.5617	109.988	71.4454	74.2656	51.7039	98.7074	52.6439
0.3	65.4088	54.0881	72.956	27.673	118.239	109.434		184.254	45.1234	71.4454	30.0823	67.6851	82.7262	100.588	103.408	19.7415	18.8014	79.906	67.6851	64.8649	45.1234	24.4418	30.0823
1	81.761	33.9623		26.4151	95.5975	76.7296		125.969	35.7227	57.3443	24.4418	42.3032	37.6028	67.6851	68.6251	12.2209	13.161		29.1422	26.322	37.6028	31.0223	17.8613
3	90.566	38.9937		25.1572	100.629	51.5723		125.029	37.6028	47.9436	26.322	41.3631	26.322	55.4642	66.745	14.1011	6.58049		30.0823	26.322	30.0823	35.7227	14.1011
Fig S4D; AMPH DA release
AMPH (uM)	Met/Diestrus									Pro/Estrus
0	52.0796	27.4864	138.879	83.906	114.286	92.5859	193.852	96.9259		178.938	56.3969	98.8686	105.135	60.5744	110.009	64.0557	126.023
0.03	50.6329	27.4864	149.005	99.8192	117.179	78.1193	162.025	89.6926		233.246	50.8268	86.3359	97.4761	61.2707	112.097	95.3873	119.756
0.1	52.0796	34.7197	169.259	109.946	114.286	79.566	151.899	81.0127		185.205	53.6118	55.7006	79.3734	57.0931	94.691	100.261	114.883
0.3	30.3797	28.9331	122.966	104.159	99.8192	69.4394	37.613	46.2929		136.466	33.4204	52.9156	22.2802	50.1305	61.2707	74.4996	76.5883
1	18.8065	20.2532		44.8463	40.5063	57.8662	47.7396	27.4864		93.2985	26.4578	42.4717	18.1027	31.3316	27.8503	50.1305	50.8268
3	21.6998	10.1266		46.2929	40.5063	46.2929	54.9729	21.6998		92.6023	27.8503	35.5091	19.4952	30.6353	19.4952	41.0792	49.4343
Fig 4SF	Frequency (Hz)	Male - 0 μM Amphetamine							Male - 10 μM Amphetamine
	5	1.35583	1.22902	1.14334	1.32852	1.62885	1.32843		3.1849	4.17125	3.01172	3.04938	3.25367	2.93608
	10	2.10853	1.70068	1.56655	1.9212	2.01629	1.81695		3.83073	3.5925	3.21484	2.39506	3.18134	3.35876
	20	1.94438	2.41497	1.80887	1.78579	2.01026	1.95291		3.51302	2.78625	2.30859	1.60494	2.68239	3.5134
Fig 4SG	Frequency (Hz)	Female - 0 μM Amphetamine													Female - 10 μM Amphetamine
	5	0.984848	1.14667	1.03613	1.18498	1.31979	1.28434	1.42	1.18618	1.3272	1.35182	1.27261	1.05699		3.43357	1.09783	2.44974	2.72675	3.51579	3.44622	2.25331	2.58704	3.17269	3.01389	3.17162	3.03881
	10	1.29167	1.53778	1.11561	1.78557	1.72235	2.06533	1.69333	1.62906	1.96601	2.06759	1.72611	1.50907		3.57343	1.3913	2.29894	3.01347	4.25474	3.79283	3.98677	3.417	3.33735	2.99306	3.07323	3.24776
	20	1.50758	1.92444	1.4104	1.85639	1.57938	2.0193	1.59238	1.75247	2.18272	2.39688	1.83194	1.55894		4.1049	2.17391	2.08201	2.78833	3.74316	2.39841	2.93006	1.76923	2.7992	2.70833	2.17391	1.67164
Fig 4SH	Frequency (Hz)	Met/Diestrus - 0 μM Amphetamine								Met/Diestrus - 10 μM Amphetamine
	5	0.984848	1.14667	1.03613	1.3272	1.35182	1.27261	1.05699		3.43357	1.09783	2.44974	3.17269	3.01389	3.17162	3.03881
	10	1.29167	1.53778	1.11561	1.96601	2.06759	1.72611	1.50907		3.57343	1.3913	2.29894	3.33735	2.99306	3.07323	3.24776
	20	1.50758	1.92444	1.4104	2.18272	2.39688	1.83194	1.55894		4.1049	2.17391	2.08201	2.7992	2.70833	2.17391	1.67164
Fig 4SI	Frequency (Hz)	Pro/Estrus - 0 μM Amphetamine						Pro/Estrus - 10 μM Amphetamine
	5	1.18498	1.31979	1.28434	1.42	1.18618		2.72675	3.51579	3.44622	2.25331	2.58704
	10	1.78557	1.72235	2.06533	1.69333	1.62906		3.01347	4.25474	3.79283	3.98677	3.417
	20	1.85639	1.57938	2.0193	1.59238	1.75247		2.78833	3.74316	2.39841	2.93006	1.76923
Figure 4J-K
	Males							Females
	3.83073	3.5925	3.21484	2.39506	3.18134	3.35876		3.57343	1.3913	2.29894	3.01347	4.25474	3.79283	3.98677	3.417	3.33735	2.99306	3.07323	3.24776
	Met/Diestrus								Pro/Estrus
	3.57343	1.3913	2.29894	3.33735	2.99306	3.07323	3.24776		3.01347	4.25474	3.79283	3.98677	3.417
Figure 4SM
Frequency (Hz)	Male 0uM AMPH						Male 10uM AMPH						Male 10uM AMPH + 1 uM Sulp
5	1.07227	1.15512	1.26384	2.33188	1.30429		4.17409	2.94343	4.7769	3.68627	2.72801		2.24962	2.61511	4.22808	2.39822	2.61311
10	1.61799	1.65561	1.82288	1.95051	1.84417		3.88259	3.20985	3.61835	3.68235	2.88762		2.21461	2.37698	3.1503	2.27697	2.61639
20	1.82153	2.22244	2.10424	2.04367	2.21963		3.50202	3.19891	2.83805	3.44314	2.69544		1.83409	2.01583	2.46737	2.06007	2.3082
Figure 4SN
Frequency (Hz)	Female 0 uM AMPH							Female 10uM AMPH							Female 10uM + 1 uM Sulp
5	1.36221	1.29598	1.30946	1.34577	1.14286	1.30028		2.32904	3.16475	2.60394	3.10224	2.58115	2.51083		1.95842	2.55582	2.11549	2.76409	2.01664	2.0766
10	1.59134	1.75948	1.64922	1.78358	1.68667	1.82086		2.44301	3.39729	2.71147	3.4984	2.74974	2.8016		1.9441	2.2521	1.98571	2.73001	1.93899	1.73732
20	1.68984	1.7592	1.66697	2.00249	1.7551	1.93124		2.39742	2.02034	2.16219	3.377	2.4199	2.26682		1.72781	1.48428	1.55968	2.60419	1.66601	1.36027

## Sheet: Figure S5
Fig S5 B
	Males								Females
0	92	53.3333	98.6667	106.667	89.3333	121.333	138.667		169.6	69.6	84	16	100	116.8	72	127.2	151.2	78.4	115.2
1	240	133.333	89.3333	113.333	212	181.333	309.333		178.4	211.2	179.2	47.2	168.8	375.2	290.4	164.8	226.4	166.4	227.2
3	269.333	160	109.333	297.333	233.333	189.333	328		169.6	218.4	182.4	60.8	184.8	453.6	354.4	156	219.2	191.2	246.4
10		122.667	185.333	222.667	276	157.333	312		142.4	244.8	132.8	63.2	169.6	444.8	377.6	131.2	182.4	182.4	231.2
30		82.6667	186.667	182.667	293.333	124	236		90.4	232.8	99.2	54.4	88	376	298.4	78.4	164.8	149.6	121.6
Fig S5 C
	Met/Diestrus						Pro/Estrus
0	193.078	79.235	95.6284	18.2149	113.843		106.053	65.3753	115.496	137.288	71.1864	104.6
1	203.097	240.437	204.007	53.7341	192.168		340.678	263.68	149.637	205.569	151.09	206.295
3	193.078	248.634	207.65	69.2168	210.383		411.864	321.792	141.646	199.031	173.608	223.729
10	162.113	278.689	151.184	71.949	193.078		403.874	342.857	119.128	165.617	165.617	209.927
30	102.914	265.027	112.933	61.9308	100.182		341.404	270.944	71.1864	149.637	135.835	110.412
Figure S5 E-H
	Male - 0uM						Male - 30uM						Female - 0uM											Female - 30 uM
5	1.47881	1.99849	1.12516	1.47001	1.08583		1.3047	1.82348	1.65571	2.04374	1.82214		1.2265	1.27954	2.08395	2.08571	1.26624	1.06569	1.49443	1.35024	1.53303	1.134		1.30353	1.69053	2.09219	1.91639	1.51276	1.49415	1.60368	1.73099	1.97254	2.36062
10	3.04449	2.69486	1.87735	2.06365	1.35547		1.6255	2.04393	1.78678	2.1773	1.79423		1.49147	1.8415	2.70244	2.45143	2.11558	1.65379	1.90167	1.63863	1.86902	1.31758		1.64538	1.89275	2.16155	1.95902	1.73381	1.5459	2.13381	1.94358	2.11701	2.53319
20	3.40042	2.51964	1.94743	1.99021	1.6583		1.78255	2.05272	1.81926	2.37589	1.72327		1.66283	1.99424	2.41658	2.89714	2.35768	1.92272	1.98701	1.45527	1.96469	1.76065		1.88279	1.85418	2.24759	2.07213	1.81142	1.77228	2.13381	1.89411	2.14627	2.86136
	Met/Diestrus - 0uM						Met/Diestrus - 30 uM						Pro/estrus - 0uM						Pro/estrus - 30uM
5	1.2265	1.27954	2.08395	2.08571	1.49443		1.30353	1.69053	2.09219	1.91639	1.60368		1.26624	1.06569	1.35024	1.53303	1.134		1.51276	1.49415	1.73099	1.97254	2.36062
10	1.49147	1.8415	2.70244	2.45143	1.90167		1.64538	1.89275	2.16155	1.95902	2.13381		2.11558	1.65379	1.63863	1.86902	1.31758		1.73381	1.5459	1.94358	2.11701	2.53319
20	1.66283	1.99424	2.41658	2.89714	1.98701		1.88279	1.85418	2.24759	2.07213	2.13381		2.35768	1.92272	1.45527	1.96469	1.76065		1.81142	1.77228	1.89411	2.14627	2.86136
